# Supplementary material for: The Use of the Lumbosacral Enlargement as an Intrinsic Imaging Biomarker: Feasibility of Grey Matter and White Matter Cross-Sectional Area Measurements Using MRI at 3T
Source: PLoS One. 2014 Aug 29;9(8):e105544. doi: 10.1371/journal.pone.0105544 (PMC4149374; doi:10.1371/journal.pone.0105544)
Supplement: Dataset S1 — Details of all measurements obtained in the reproducibility study. (XLSX) [file pone.0105544.s002.xlsx]

## Sheet: Sheet1
					Intra-observer analysis
		LSE-CSA								LSE-GM-CSA
subject	slice	analysis_1	analysis_2	analysis_3	variance	mean		subject	slice	analysis_1	analysis_2	analysis_3	variance	mean
1	14	66.54	62.64	64.97	3.85063	64.7167		1	14	17.34	20.7	17.47	3.62323	18.5033
1	15	61.92	59.8	60.82	1.12413	60.8467		1	15	18.08	16.58	19.47	2.08903	18.0433
1	13	62.82	61.01	62.95	1.1761	62.26		1	13	20.31	22.81	23.53	2.85613	22.2167
2	14	59.81	59.5	61.12	0.739433	60.1433		2	14	22.4	20.89	24.2	2.74603	22.4967
2	15	59.2	59.69	58.95	0.1417	59.28		2	15	21.18	18.91	19.83	1.30363	19.9733
2	13	58.9	58.36	56.91	1.05903	58.0567		2	13	22.88	24.36	19.34	6.65373	22.1933
3	12	58.53	58.32	58.3	0.0162333	58.3833		3	12	17.18	19.91	17.6	2.1609	18.23
3	11	56.99	57.31	57.93	0.2284	57.41		3	11	18.5	19.12	16.87	1.35063	18.1633
3	13	57.85	57.98	58.52	0.126233	58.1167		3	13	17	18.64	15.92	1.87573	17.1867
4	10	63.03	63.85	62.53	0.444133	63.1367		4	10	17.77	16.9	19.07	1.19263	17.9133
4	11	61.46	63.1	60.16	2.17053	61.5733		4	11	17.09	17.42	19.54	1.76763	18.0167
4	9	61.9	62.09	62.75	0.199033	62.2467		4	9	17.9	16.66	19.58	2.14773	18.0467
5	12	60.12	60.59	62.4	1.44923	61.0367		5	12	15.4	17.98	16.97	1.69023	16.7833
5	13	59.73	55.87	60.85	6.82573	58.8167		5	13	15.45	17.2	17.19	1.01503	16.6133
5	11	58.93	57.44	59.82	1.4461	58.73		5	11	17.6	18.9	16.52	1.42013	17.6733
SD					1.39978		SD						2.2595
mean					1.18312	60.3169	mean						1.50316	18.8036
					COV=	1.96151							COV=	7.99403
					Scan-rescan analysis
		LSE-CSA								LSE-GM-CSA
subject	slice	scan_1	scan_2	scan_3	variance	mean		subject	slice	scan_1	scan_2	scan_3	variance	mean
1	14	66.54	63.85	63.6	2.65703	64.6633		1	14	17.34	18.73	18.8	0.6781	18.29
1	15	61.92	59.45	59.96	1.70043	60.4433		1	15	18.08	18.8	16.39	1.53043	17.7567
1	13	62.82	62.52	63.4	0.200133	62.9133		1	13	20.31	21.96	22.8	1.6047	21.69
2	14	59.81	61.71	62.67	2.11853	61.3967		2	14	22.4	23.74	25.28	2.07693	23.8067
2	15	59.2	60.53	60.71	0.680233	60.1467		2	15	21.18	24.7	21.94	3.43093	22.6067
2	13	58.9	59.34	61.22	1.5184	59.82		2	13	22.88	24.44	24.55	0.872433	23.9567
3	12	58.53	57.04	57.04	0.740033	57.5367		3	12	17.18	18.5	20.01	2.00523	18.5633
3	11	56.99	54.67	56.08	1.36643	55.9133		3	11	18.5	19.05	22.75	5.3425	20.1
3	13	57.85	56.74	56.76	0.403433	57.1167		3	13	17	17.83	19.49	1.60743	18.1067
4	10	63.03	62.35	60.28	2.05163	61.8867		4	10	17.77	18.36	18.51	0.153033	18.2133
4	11	61.46	61.84	59.05	2.28943	60.7833		4	11	17.09	17.08	19.38	1.7557	17.85
4	9	61.9	60.54	60.82	0.515733	61.0867		4	9	17.9	19.81	21.42	3.1051	19.71
5	12	60.12	60.45	61.7	0.694633	60.7567		5	12	15.4	18.38	19.19	3.98343	17.6567
5	13	59.73	59.45	56.31	3.60573	58.4967		5	13	15.45	16.36	19.58	4.7089	17.13
5	11	58.93	59.55	56.94	1.85943	58.4733		5	11	17.6	20.6	19.59	2.33003	19.2633
SD					1.49342		SD						2.34566
mean					1.22205	60.0956	mean						1.53155	19.6467
					COV=	2.03352							COV=	7.79549
					Inter-observer analysis
		LSE-CSA								LSE-GM-CSA
subject	slice	Rater_1	Rater_2	Rater_3	variance	mean		subject	slice	Rater_1	Rater_2	Rater_3	variance	mean
1	14	66.54	66.41	65.28	0.480233	66.0767		1	14	17.34	16.78	19.35	1.82643	17.8233
1	15	61.92	61.47	58.46	3.53903	60.6167		1	15	18.08	14.22	16.87	3.8977	16.39
1	13	62.82	64.92	61.89	2.4093	63.21		1	13	20.31	19.85	21.5	0.725033	20.5533
2	14	59.81	64	63.31	5.04703	62.3733		2	14	22.4	20.67	22.98	1.44423	22.0167
2	15	59.2	63.17	61.03	3.94823	61.1333		2	15	21.18	18.54	21.55	2.69443	20.4233
2	13	58.9	62.47	59.97	3.35663	60.4467		2	13	22.88	17.33	22.79	10.1037	21
3	12	58.53	56.83	56.01	1.65213	57.1233		3	12	17.18	17.46	19.99	2.3959	18.21
3	11	56.99	56.24	53.65	3.07103	55.6267		3	11	18.5	17.97	18.99	0.260233	18.4867
3	13	57.85	56.83	55.59	1.28093	56.7567		3	13	17	14.65	17.88	2.7883	16.51
4	10	63.03	62.43	60.28	2.09083	61.9133		4	10	17.77	17.37	18.97	0.693333	18.0367
4	11	61.46	61.67	59.6	1.2981	60.91		4	11	17.09	15.3	17.4	1.28503	16.5967
4	9	61.9	61.97	60.17	1.03963	61.3467		4	9	17.9	15.71	18.51	2.16803	17.3733
5	12	60.12	60.44	62.95	2.4019	61.17		5	12	15.4	16.6	18.79	2.9547	16.93
5	13	59.73	60.25	61.94	1.3351	60.64		5	13	15.45	16.33	18.66	2.75123	16.8133
5	11	58.93	58.13	60.53	1.49333	59.1967		5	11	17.6	16.69	19.01	1.36643	17.7667
SD					2.29623		SD						2.49032
mean					1.51533	60.5693	mean						1.57807	18.3287
					COV=	2.50181							COV=	8.60986
	LSE-CSA					LSE-GM-CSA
subject	slice	CSA			subject	slice	CSA
6	15	72.84			6	15	25.99
6	14	72.33			6	14	25.7
6	16	72.47			6	16	26.77
7	8	64.93			7	8	22.88
7	7	64.36			7	7	22.83
7	9	64.52			7	9	22.41
8	9	63.18			8	9	15.6
8	8	62.88			8	8	16.6
8	10	62.79			8	10	15.7
9	13	59.82			9	13	18.36
9	12	59.74			9	12	18.73
9	14	60.62			9	14	18.86
10	8	62.52			10	8	16
10	9	60.19			10	9	15.58
10	7	59.17			10	7	16.48
